# Supplementary material for: Identification and Aggressiveness of Fusarium Species Associated with Onion Bulb (Allium cepa L.) during Storage
Source: J Fungi (Basel). 2024 Feb 19;10(2):161. doi: 10.3390/jof10020161 (PMC10890437; doi:10.3390/jof10020161)
Supplement: Supplementary file 1 [file jof-10-00161-s001.zip]

Archive with 1 entries (1 files):
- jof-2818131-supplementary.pdf
